# Supplementary material for: Transgelin promotes lung cancer progression via activation of cancer-associated fibroblasts with enhanced IL-6 release
Source: Oncogenesis. 2023 Mar 29;12(1):18. doi: 10.1038/s41389-023-00463-5 (PMC10060230; doi:10.1038/s41389-023-00463-5)
Supplement: Supplementary file 9 — Supplementary Table 2 [file 41389_2023_463_MOESM9_ESM.xls]

## Sheet: Supplementary Table 2
Gene ID	Gene Symbol	Type	kegg_pathway_term	KEGG Pathway Term Level1	KEGG Pathway Term Level2	log2 (Tagln-OE / control)	Pvalue(Tagln-OE/ control)	Qvalue (Tagln-OE / control)
100040048	'Ccl27b'	mRNA	04060///Cytokine-cytokine receptor interaction+++04061///Viral protein interaction with cytokine and cytokine receptor+++04062///Chemokine signaling pathway	Environmental Information Processing+++Organismal Systems	Signaling molecules and interaction+++Immune system	2.23171	5.58e-13	6.51e-12
105844	'Card10'	mRNA	04064///NF-kappa B signaling pathway	Environmental Information Processing	Signal transduction	-1.87726	9.92e-06	5.16e-05
112405	'Egln1'	mRNA	04066///HIF-1 signaling pathway+++05200///Pathways in cancer+++05211///Renal cell carcinoma	Environmental Information Processing+++Human Diseases	Signal transduction+++Cancer: overview+++Cancer: specific types	-1.16505	2.23e-55	1.66e-53
11514	'Adcy8'	mRNA	00230///Purine metabolism+++01522///Endocrine resistance+++04015///Rap1 signaling pathway+++04020///Calcium signaling pathway+++04022///cGMP-PKG signaling pathway+++04024///cAMP signaling pathway+++04062///Chemokine signaling pathway+++04072///Phospholipase D signaling pathway+++04114///Oocyte meiosis+++04211///Longevity regulating pathway+++04213///Longevity regulating pathway - multiple species…	Metabolism+++Human Diseases+++Environmental Information Processing+++Organismal Systems+++Cellular Processes	Nucleotide metabolism+++Drug resistance: antineoplastic+++Signal transduction+++Immune system+++Cell growth and death+++Aging+++Circulatory system+++Cellular community - eukaryotes+++Environmental adaptation+++Nervous system+++Sensory system+++Endocrine system+++Endocrine and metabolic disease+++Digestive system+++Substance dependence+++Infectious disease: viral+++Cancer: overview+++Cardiovascula…	2.09136	0.00365909	0.0118739
11602	'Angpt4'	mRNA	04010///MAPK signaling pathway+++04014///Ras signaling pathway+++04015///Rap1 signaling pathway+++04066///HIF-1 signaling pathway+++04151///PI3K-Akt signaling pathway	Environmental Information Processing	Signal transduction	2.20795	8.29e-05	0.00037
11606	'Agt'	mRNA	04072///Phospholipase D signaling pathway+++04080///Neuroactive ligand-receptor interaction+++04261///Adrenergic signaling in cardiomyocytes+++04270///Vascular smooth muscle contraction+++04614///Renin-angiotensin system+++04924///Renin secretion+++04925///Aldosterone synthesis and secretion+++04927///Cortisol synthesis and secretion+++04931///Insulin resistance+++04933///AGE-RAGE signaling pathw…	Environmental Information Processing+++Organismal Systems+++Human Diseases	Signal transduction+++Signaling molecules and interaction+++Circulatory system+++Endocrine system+++Endocrine and metabolic disease+++Cancer: overview+++Cardiovascular disease	3.22484	3.05e-06	1.71e-05
11796	'Birc3'	mRNA	01524///Platinum drug resistance+++04064///NF-kappa B signaling pathway+++04120///Ubiquitin mediated proteolysis+++04210///Apoptosis+++04215///Apoptosis - multiple species+++04217///Necroptosis+++04510///Focal adhesion+++04621///NOD-like receptor signaling pathway+++04624///Toll and Imd signaling pathway+++04668///TNF signaling pathway+++05145///Toxoplasmosis+++05168///Herpes simplex virus 1 infe…	Human Diseases+++Environmental Information Processing+++Genetic Information Processing+++Cellular Processes+++Organismal Systems	Drug resistance: antineoplastic+++Signal transduction+++Folding, sorting and degradation+++Cell growth and death+++Cellular community - eukaryotes+++Immune system+++Infectious disease: parasitic+++Infectious disease: viral+++Cancer: overview+++Cancer: specific types	1.24425	4.61e-06	2.53e-05
11864	'Arnt2'	mRNA	05200///Pathways in cancer+++05202///Transcriptional misregulation in cancer+++05211///Renal cell carcinoma	Human Diseases	Cancer: overview+++Cancer: specific types	1.62511	3.22e-41	1.58e-39
12051	'Bcl3'	mRNA	04625///C-type lectin receptor signaling pathway+++04668///TNF signaling pathway	Organismal Systems+++Environmental Information Processing	Immune system+++Signal transduction	2.21113	3.55e-21	7.33e-20
12161	'Bmp6'	mRNA	04060///Cytokine-cytokine receptor interaction+++04350///TGF-beta signaling pathway+++04390///Hippo signaling pathway+++04913///Ovarian steroidogenesis	Environmental Information Processing+++Organismal Systems	Signaling molecules and interaction+++Signal transduction+++Endocrine system	1.37704	0.0104084	0.0305006
12266	'C3'	mRNA	04080///Neuroactive ligand-receptor interaction+++04145///Phagosome+++04610///Complement and coagulation cascades+++05131///Shigellosis+++05133///Pertussis+++05134///Legionellosis+++05140///Leishmaniasis+++05142///Chagas disease (American trypanosomiasis)+++05150///Staphylococcus aureus infection+++05152///Tuberculosis+++05167///Kaposi sarcoma-associated herpesvirus infection+++05168///Herpes sim…	Environmental Information Processing+++Cellular Processes+++Organismal Systems+++Human Diseases	Signaling molecules and interaction+++Transport and catabolism+++Immune system+++Infectious disease: bacterial+++Infectious disease: parasitic+++Infectious disease: viral+++Cancer: overview+++Immune disease	8.7282	0	0
12363	'Casp4'	mRNA	04621///NOD-like receptor signaling pathway+++05130///Pathogenic Escherichia coli infection+++05131///Shigellosis	Organismal Systems+++Human Diseases	Immune system+++Infectious disease: bacterial	3.13748	3.36e-22	7.4e-21
12443	'Ccnd1'	mRNA	01522///Endocrine resistance+++04068///FoxO signaling pathway+++04110///Cell cycle+++04115///p53 signaling pathway+++04151///PI3K-Akt signaling pathway+++04152///AMPK signaling pathway+++04218///Cellular senescence+++04310///Wnt signaling pathway+++04340///Hedgehog signaling pathway+++04371///Apelin signaling pathway+++04390///Hippo signaling pathway+++04510///Focal adhesion+++04530///Tight junct…	Human Diseases+++Environmental Information Processing+++Cellular Processes+++Organismal Systems	Drug resistance: antineoplastic+++Signal transduction+++Cell growth and death+++Cellular community - eukaryotes+++Endocrine system+++Endocrine and metabolic disease+++Infectious disease: viral+++Cancer: overview+++Cancer: specific types+++Cardiovascular disease	-1.4548	4.04e-224	2.42e-221
12475	'Cd14'	mRNA	04010///MAPK signaling pathway+++04064///NF-kappa B signaling pathway+++04145///Phagosome+++04620///Toll-like receptor signaling pathway+++04640///Hematopoietic cell lineage+++05131///Shigellosis+++05132///Salmonella infection+++05133///Pertussis+++05134///Legionellosis+++05146///Amoebiasis+++05152///Tuberculosis+++05202///Transcriptional misregulation in cancer+++05221///Acute myeloid leukemia	Environmental Information Processing+++Cellular Processes+++Organismal Systems+++Human Diseases	Signal transduction+++Transport and catabolism+++Immune system+++Infectious disease: bacterial+++Infectious disease: parasitic+++Cancer: overview+++Cancer: specific types	1.13466	2.14e-31	7.38e-30
12778	'Ackr3'	mRNA	04060///Cytokine-cytokine receptor interaction+++04061///Viral protein interaction with cytokine and cytokine receptor	Environmental Information Processing	Signaling molecules and interaction	-1.31218	8.47e-46	4.75e-44
12827	'Col4a2'	mRNA	04151///PI3K-Akt signaling pathway+++04510///Focal adhesion+++04512///ECM-receptor interaction+++04926///Relaxin signaling pathway+++04933///AGE-RAGE signaling pathway in diabetic complications+++04974///Protein digestion and absorption+++05146///Amoebiasis+++05165///Human papillomavirus infection+++05200///Pathways in cancer+++05222///Small cell lung cancer	Environmental Information Processing+++Cellular Processes+++Organismal Systems+++Human Diseases	Signal transduction+++Cellular community - eukaryotes+++Signaling molecules and interaction+++Endocrine system+++Endocrine and metabolic disease+++Digestive system+++Infectious disease: parasitic+++Infectious disease: viral+++Cancer: overview+++Cancer: specific types	1.26725	3.18e-07	2.06e-06
12834	'Col6a2'	mRNA	04151///PI3K-Akt signaling pathway+++04510///Focal adhesion+++04512///ECM-receptor interaction+++04974///Protein digestion and absorption+++05165///Human papillomavirus infection	Environmental Information Processing+++Cellular Processes+++Organismal Systems+++Human Diseases	Signal transduction+++Cellular community - eukaryotes+++Signaling molecules and interaction+++Digestive system+++Infectious disease: viral	-1.06963	2.17e-42	1.12e-40
12841	'Col9a3'	mRNA	04151///PI3K-Akt signaling pathway+++04510///Focal adhesion+++04512///ECM-receptor interaction+++04974///Protein digestion and absorption+++05165///Human papillomavirus infection	Environmental Information Processing+++Cellular Processes+++Organismal Systems+++Human Diseases	Signal transduction+++Cellular community - eukaryotes+++Signaling molecules and interaction+++Digestive system+++Infectious disease: viral	1.01322	0.00867496	0.0259143
12842	'Col1a1'	mRNA	04151///PI3K-Akt signaling pathway+++04510///Focal adhesion+++04512///ECM-receptor interaction+++04611///Platelet activation+++04926///Relaxin signaling pathway+++04933///AGE-RAGE signaling pathway in diabetic complications+++04974///Protein digestion and absorption+++05146///Amoebiasis+++05165///Human papillomavirus infection+++05205///Proteoglycans in cancer	Environmental Information Processing+++Cellular Processes+++Organismal Systems+++Human Diseases	Signal transduction+++Cellular community - eukaryotes+++Signaling molecules and interaction+++Immune system+++Endocrine system+++Endocrine and metabolic disease+++Digestive system+++Infectious disease: parasitic+++Infectious disease: viral+++Cancer: overview	-1.78601	2.66e-280	1.85e-277
12978	'Csf1r'	mRNA	04010///MAPK signaling pathway+++04014///Ras signaling pathway+++04015///Rap1 signaling pathway+++04060///Cytokine-cytokine receptor interaction+++04061///Viral protein interaction with cytokine and cytokine receptor+++04151///PI3K-Akt signaling pathway+++04380///Osteoclast differentiation+++04640///Hematopoietic cell lineage+++05200///Pathways in cancer+++05202///Transcriptional misregulation in…	Environmental Information Processing+++Organismal Systems+++Human Diseases	Signal transduction+++Signaling molecules and interaction+++Development and regeneration+++Immune system+++Cancer: overview+++Cancer: specific types	-1.88071	1.96e-08	1.48e-07
12981	'Csf2'	mRNA	04060///Cytokine-cytokine receptor interaction+++04630///Jak-STAT signaling pathway+++04640///Hematopoietic cell lineage+++04650///Natural killer cell mediated cytotoxicity+++04657///IL-17 signaling pathway+++04660///T cell receptor signaling pathway+++04664///Fc epsilon RI signaling pathway+++04668///TNF signaling pathway+++05131///Shigellosis+++05132///Salmonella infection+++05146///Amoebiasis+…	Environmental Information Processing+++Organismal Systems+++Human Diseases	Signaling molecules and interaction+++Signal transduction+++Immune system+++Infectious disease: bacterial+++Infectious disease: parasitic+++Infectious disease: viral+++Cancer: overview+++Cancer: specific types+++Immune disease	3.74086	0.000827	0.00307497
13030	'Ctsb'	mRNA	04140///Autophagy - animal+++04142///Lysosome+++04210///Apoptosis+++04612///Antigen processing and presentation+++04621///NOD-like receptor signaling pathway+++04924///Renin secretion	Cellular Processes+++Organismal Systems	Transport and catabolism+++Cell growth and death+++Immune system+++Endocrine system	1.11493	4.54e-80	5.83e-78
13197	'Gadd45a'	mRNA	04010///MAPK signaling pathway+++04068///FoxO signaling pathway+++04110///Cell cycle+++04115///p53 signaling pathway+++04210///Apoptosis+++04218///Cellular senescence+++05169///Epstein-Barr virus infection+++05200///Pathways in cancer+++05202///Transcriptional misregulation in cancer+++05210///Colorectal cancer+++05212///Pancreatic cancer+++05213///Endometrial cancer+++05214///Glioma+++05216///Th…	Environmental Information Processing+++Cellular Processes+++Human Diseases	Signal transduction+++Cell growth and death+++Infectious disease: viral+++Cancer: overview+++Cancer: specific types	1.78604	3.97e-144	1.35e-141
13614	'Edn1'	mRNA	04024///cAMP signaling pathway+++04066///HIF-1 signaling pathway+++04080///Neuroactive ligand-receptor interaction+++04270///Vascular smooth muscle contraction+++04668///TNF signaling pathway+++04916///Melanogenesis+++04924///Renin secretion+++04926///Relaxin signaling pathway+++04933///AGE-RAGE signaling pathway in diabetic complications+++05200///Pathways in cancer+++05410///Hypertrophic cardio…	Environmental Information Processing+++Organismal Systems+++Human Diseases	Signal transduction+++Signaling molecules and interaction+++Circulatory system+++Endocrine system+++Endocrine and metabolic disease+++Cancer: overview+++Cardiovascular disease	-2.37101	3.05e-26	8.28e-25
14102	'Fas'	mRNA	01524///Platinum drug resistance+++04010///MAPK signaling pathway+++04060///Cytokine-cytokine receptor interaction+++04115///p53 signaling pathway+++04210///Apoptosis+++04217///Necroptosis+++04650///Natural killer cell mediated cytotoxicity+++04668///TNF signaling pathway+++04932///Non-alcoholic fatty liver disease (NAFLD)+++04940///Type I diabetes mellitus+++05010///Alzheimer disease+++05130///P…	Human Diseases+++Environmental Information Processing+++Cellular Processes+++Organismal Systems	Drug resistance: antineoplastic+++Signal transduction+++Signaling molecules and interaction+++Cell growth and death+++Immune system+++Endocrine and metabolic disease+++Neurodegenerative disease+++Infectious disease: bacterial+++Infectious disease: parasitic+++Infectious disease: viral+++Cancer: overview+++Immune disease	4.84466	3.29e-129	9.68e-127
14165	'Fgf10'	mRNA	04010///MAPK signaling pathway+++04014///Ras signaling pathway+++04015///Rap1 signaling pathway+++04151///PI3K-Akt signaling pathway+++04810///Regulation of actin cytoskeleton+++05200///Pathways in cancer+++05218///Melanoma+++05224///Breast cancer+++05226///Gastric cancer	Environmental Information Processing+++Cellular Processes+++Human Diseases	Signal transduction+++Cell motility+++Cancer: overview+++Cancer: specific types	1.57014	3.79e-28	1.13e-26
14178	'Fgf7'	mRNA	04010///MAPK signaling pathway+++04014///Ras signaling pathway+++04015///Rap1 signaling pathway+++04151///PI3K-Akt signaling pathway+++04810///Regulation of actin cytoskeleton+++05200///Pathways in cancer+++05218///Melanoma+++05224///Breast cancer+++05226///Gastric cancer	Environmental Information Processing+++Cellular Processes+++Human Diseases	Signal transduction+++Cell motility+++Cancer: overview+++Cancer: specific types	1.18897	5.04e-147	1.75e-144
14182	'Fgfr1'	mRNA	04010///MAPK signaling pathway+++04014///Ras signaling pathway+++04015///Rap1 signaling pathway+++04151///PI3K-Akt signaling pathway+++04520///Adherens junction+++04550///Signaling pathways regulating pluripotency of stem cells+++04714///Thermogenesis+++04810///Regulation of actin cytoskeleton+++04928///Parathyroid hormone synthesis, secretion and action+++05200///Pathways in cancer+++05205///Pro…	Environmental Information Processing+++Cellular Processes+++Organismal Systems+++Human Diseases	Signal transduction+++Cellular community - eukaryotes+++Environmental adaptation+++Cell motility+++Endocrine system+++Cancer: overview+++Cancer: specific types	1.5144	5.41e-121	1.46e-118
14268	'Fn1'	mRNA	04151///PI3K-Akt signaling pathway+++04510///Focal adhesion+++04512///ECM-receptor interaction+++04810///Regulation of actin cytoskeleton+++04933///AGE-RAGE signaling pathway in diabetic complications+++05100///Bacterial invasion of epithelial cells+++05135///Yersinia infection+++05146///Amoebiasis+++05165///Human papillomavirus infection+++05200///Pathways in cancer+++05205///Proteoglycans in ca…	Environmental Information Processing+++Cellular Processes+++Human Diseases	Signal transduction+++Cellular community - eukaryotes+++Signaling molecules and interaction+++Cell motility+++Endocrine and metabolic disease+++Infectious disease: bacterial+++Infectious disease: parasitic+++Infectious disease: viral+++Cancer: overview+++Cancer: specific types	1.28426	8.53e-157	3.21e-154
14281	'Fos'	mRNA	01522///Endocrine resistance+++04010///MAPK signaling pathway+++04024///cAMP signaling pathway+++04210///Apoptosis+++04380///Osteoclast differentiation+++04620///Toll-like receptor signaling pathway+++04657///IL-17 signaling pathway+++04658///Th1 and Th2 cell differentiation+++04659///Th17 cell differentiation+++04660///T cell receptor signaling pathway+++04662///B cell receptor signaling pathway…	Human Diseases+++Environmental Information Processing+++Cellular Processes+++Organismal Systems	Drug resistance: antineoplastic+++Signal transduction+++Cell growth and death+++Development and regeneration+++Immune system+++Environmental adaptation+++Nervous system+++Endocrine system+++Substance dependence+++Infectious disease: bacterial+++Infectious disease: parasitic+++Infectious disease: viral+++Cancer: overview+++Cancer: specific types+++Immune disease+++Cardiovascular disease	-1.51047	1.62e-06	9.48e-06
14296	'Frat1'	mRNA	04310///Wnt signaling pathway+++05200///Pathways in cancer+++05224///Breast cancer+++05225///Hepatocellular carcinoma+++05226///Gastric cancer	Environmental Information Processing+++Human Diseases	Signal transduction+++Cancer: overview+++Cancer: specific types	1.88564	0.00272483	0.00909063
14469	'Gbp2'	mRNA	04621///NOD-like receptor signaling pathway	Organismal Systems	Immune system	1.78729	2.11e-53	1.49e-51
14566	'Gdf9'	mRNA	04060///Cytokine-cytokine receptor interaction	Environmental Information Processing	Signaling molecules and interaction	2.08208	0.0122149	0.0351387
14600	'Ghr'	mRNA	04060///Cytokine-cytokine receptor interaction+++04080///Neuroactive ligand-receptor interaction+++04151///PI3K-Akt signaling pathway+++04630///Jak-STAT signaling pathway+++04935///Growth hormone synthesis, secretion and action	Environmental Information Processing+++Organismal Systems	Signaling molecules and interaction+++Signal transduction+++Endocrine system	1.39722	9.47e-64	8.97e-62
14702	'Gng2'	mRNA	04014///Ras signaling pathway+++04062///Chemokine signaling pathway+++04151///PI3K-Akt signaling pathway+++04371///Apelin signaling pathway+++04713///Circadian entrainment+++04723///Retrograde endocannabinoid signaling+++04724///Glutamatergic synapse+++04725///Cholinergic synapse+++04726///Serotonergic synapse+++04727///GABAergic synapse+++04728///Dopaminergic synapse+++04926///Relaxin signaling …	Environmental Information Processing+++Organismal Systems+++Human Diseases	Signal transduction+++Immune system+++Environmental adaptation+++Nervous system+++Endocrine system+++Substance dependence+++Infectious disease: viral+++Cancer: overview	1.45109	1.92e-47	1.13e-45
14709	'Gng8'	mRNA	04014///Ras signaling pathway+++04062///Chemokine signaling pathway+++04151///PI3K-Akt signaling pathway+++04371///Apelin signaling pathway+++04713///Circadian entrainment+++04723///Retrograde endocannabinoid signaling+++04724///Glutamatergic synapse+++04725///Cholinergic synapse+++04726///Serotonergic synapse+++04727///GABAergic synapse+++04728///Dopaminergic synapse+++04926///Relaxin signaling …	Environmental Information Processing+++Organismal Systems+++Human Diseases	Signal transduction+++Immune system+++Environmental adaptation+++Nervous system+++Endocrine system+++Substance dependence+++Infectious disease: viral+++Cancer: overview	1.98317	8.48e-26	2.26e-24
14825	'Cxcl1'	mRNA	04060///Cytokine-cytokine receptor interaction+++04061///Viral protein interaction with cytokine and cytokine receptor+++04062///Chemokine signaling pathway+++04064///NF-kappa B signaling pathway+++04621///NOD-like receptor signaling pathway+++04657///IL-17 signaling pathway+++04668///TNF signaling pathway+++05120///Epithelial cell signaling in Helicobacter pylori infection+++05132///Salmonella i…	Environmental Information Processing+++Organismal Systems+++Human Diseases	Signaling molecules and interaction+++Immune system+++Signal transduction+++Infectious disease: bacterial+++Infectious disease: parasitic+++Infectious disease: viral+++Immune disease	5.89913	0	0
14857	'Gsta1'	mRNA	00480///Glutathione metabolism+++00980///Metabolism of xenobiotics by cytochrome P450+++00982///Drug metabolism - cytochrome P450+++00983///Drug metabolism - other enzymes+++01524///Platinum drug resistance+++04212///Longevity regulating pathway - worm+++05200///Pathways in cancer+++05204///Chemical carcinogenesis+++05225///Hepatocellular carcinoma+++05418///Fluid shear stress and atherosclerosis	Metabolism+++Human Diseases+++Organismal Systems	Metabolism of other amino acids+++Xenobiotics biodegradation and metabolism+++Drug resistance: antineoplastic+++Aging+++Cancer: overview+++Cancer: specific types+++Cardiovascular disease	3.69473	1.12e-74	1.32e-72
14858	'Gsta2'	mRNA	00480///Glutathione metabolism+++00980///Metabolism of xenobiotics by cytochrome P450+++00982///Drug metabolism - cytochrome P450+++00983///Drug metabolism - other enzymes+++01524///Platinum drug resistance+++04212///Longevity regulating pathway - worm+++05200///Pathways in cancer+++05204///Chemical carcinogenesis+++05225///Hepatocellular carcinoma+++05418///Fluid shear stress and atherosclerosis	Metabolism+++Human Diseases+++Organismal Systems	Metabolism of other amino acids+++Xenobiotics biodegradation and metabolism+++Drug resistance: antineoplastic+++Aging+++Cancer: overview+++Cancer: specific types+++Cardiovascular disease	2.90878	5.57e-06	3.02e-05
14860	'Gsta4'	mRNA	00480///Glutathione metabolism+++00980///Metabolism of xenobiotics by cytochrome P450+++00982///Drug metabolism - cytochrome P450+++00983///Drug metabolism - other enzymes+++01524///Platinum drug resistance+++04212///Longevity regulating pathway - worm+++05200///Pathways in cancer+++05204///Chemical carcinogenesis+++05225///Hepatocellular carcinoma+++05418///Fluid shear stress and atherosclerosis	Metabolism+++Human Diseases+++Organismal Systems	Metabolism of other amino acids+++Xenobiotics biodegradation and metabolism+++Drug resistance: antineoplastic+++Aging+++Cancer: overview+++Cancer: specific types+++Cardiovascular disease	1.41006	1.27e-112	3.15e-110
15205	'Hes1'	mRNA	03460///Fanconi anemia pathway+++04330///Notch signaling pathway+++04950///Maturity onset diabetes of the young+++05165///Human papillomavirus infection+++05169///Epstein-Barr virus infection+++05200///Pathways in cancer+++05224///Breast cancer	Genetic Information Processing+++Environmental Information Processing+++Human Diseases	Replication and repair+++Signal transduction+++Endocrine and metabolic disease+++Infectious disease: viral+++Cancer: overview+++Cancer: specific types	-3.19444	1.2e-09	1.03e-08
15945	'Cxcl10'	mRNA	04060///Cytokine-cytokine receptor interaction+++04061///Viral protein interaction with cytokine and cytokine receptor+++04062///Chemokine signaling pathway+++04620///Toll-like receptor signaling pathway+++04622///RIG-I-like receptor signaling pathway+++04623///Cytosolic DNA-sensing pathway+++04657///IL-17 signaling pathway+++04668///TNF signaling pathway+++05160///Hepatitis C+++05164///Influenza…	Environmental Information Processing+++Organismal Systems+++Human Diseases	Signaling molecules and interaction+++Immune system+++Signal transduction+++Infectious disease: viral	3.31429	2.87e-93	4.75e-91
15953	'Ifi47'	mRNA	04668///TNF signaling pathway	Environmental Information Processing	Signal transduction	1.38446	0.00125985	0.0045207
15976	'Ifnar2'	mRNA	04060///Cytokine-cytokine receptor interaction+++04151///PI3K-Akt signaling pathway+++04217///Necroptosis+++04380///Osteoclast differentiation+++04620///Toll-like receptor signaling pathway+++04621///NOD-like receptor signaling pathway+++04630///Jak-STAT signaling pathway+++04650///Natural killer cell mediated cytotoxicity+++05160///Hepatitis C+++05162///Measles+++05164///Influenza A+++05165///Hu…	Environmental Information Processing+++Cellular Processes+++Organismal Systems+++Human Diseases	Signaling molecules and interaction+++Signal transduction+++Cell growth and death+++Development and regeneration+++Immune system+++Infectious disease: viral+++Cancer: overview	1.52483	5.46e-108	1.26e-105
16151	'Ikbkg'	mRNA	01523///Antifolate resistance+++04010///MAPK signaling pathway+++04014///Ras signaling pathway+++04062///Chemokine signaling pathway+++04064///NF-kappa B signaling pathway+++04151///PI3K-Akt signaling pathway+++04210///Apoptosis+++04380///Osteoclast differentiation+++04620///Toll-like receptor signaling pathway+++04621///NOD-like receptor signaling pathway+++04622///RIG-I-like receptor signaling …	Human Diseases+++Environmental Information Processing+++Organismal Systems+++Cellular Processes	Drug resistance: antineoplastic+++Signal transduction+++Immune system+++Cell growth and death+++Development and regeneration+++Endocrine system+++Infectious disease: bacterial+++Infectious disease: parasitic+++Infectious disease: viral+++Cancer: overview+++Cancer: specific types+++Immune disease+++Cardiovascular disease	1.46959	1.36e-74	1.59e-72
16165	'Il13ra2'	mRNA	04060///Cytokine-cytokine receptor interaction+++04630///Jak-STAT signaling pathway	Environmental Information Processing	Signaling molecules and interaction+++Signal transduction	5.72195	4.12e-10	3.67e-09
16168	'Il15'	mRNA	04060///Cytokine-cytokine receptor interaction+++04630///Jak-STAT signaling pathway+++04668///TNF signaling pathway+++04672///Intestinal immune network for IgA production+++05166///Human T-cell leukemia virus 1 infection+++05200///Pathways in cancer+++05323///Rheumatoid arthritis	Environmental Information Processing+++Organismal Systems+++Human Diseases	Signaling molecules and interaction+++Signal transduction+++Immune system+++Infectious disease: viral+++Cancer: overview+++Immune disease	1.37366	7.71e-13	8.87e-12
16170	'Il16'	mRNA	04060///Cytokine-cytokine receptor interaction	Environmental Information Processing	Signaling molecules and interaction	1.61783	3.33e-68	3.56e-66
16173	'Il18'	mRNA	04060///Cytokine-cytokine receptor interaction+++04061///Viral protein interaction with cytokine and cytokine receptor+++04621///NOD-like receptor signaling pathway+++04623///Cytosolic DNA-sensing pathway+++05130///Pathogenic Escherichia coli infection+++05131///Shigellosis+++05132///Salmonella infection+++05134///Legionellosis+++05135///Yersinia infection+++05143///African trypanosomiasis+++0514…	Environmental Information Processing+++Organismal Systems+++Human Diseases	Signaling molecules and interaction+++Immune system+++Infectious disease: bacterial+++Infectious disease: parasitic+++Infectious disease: viral+++Immune disease	1.1591	1.02e-14	1.37e-13
16174	'Il18rap'	mRNA	04060///Cytokine-cytokine receptor interaction+++04061///Viral protein interaction with cytokine and cytokine receptor+++05321///Inflammatory bowel disease (IBD)	Environmental Information Processing+++Human Diseases	Signaling molecules and interaction+++Immune disease	1.45854	7.94e-92	1.29e-89
16175	'Il1a'	mRNA	04010///MAPK signaling pathway+++04060///Cytokine-cytokine receptor interaction+++04217///Necroptosis+++04218///Cellular senescence+++04380///Osteoclast differentiation+++04640///Hematopoietic cell lineage+++04932///Non-alcoholic fatty liver disease (NAFLD)+++04933///AGE-RAGE signaling pathway in diabetic complications+++04940///Type I diabetes mellitus+++05020///Prion diseases+++05132///Salmonel…	Environmental Information Processing+++Cellular Processes+++Organismal Systems+++Human Diseases	Signal transduction+++Signaling molecules and interaction+++Cell growth and death+++Development and regeneration+++Immune system+++Endocrine and metabolic disease+++Neurodegenerative disease+++Infectious disease: bacterial+++Infectious disease: parasitic+++Infectious disease: viral+++Immune disease+++Cardiovascular disease	4.91016	3.86e-09	3.12e-08
16182	'Il18r1'	mRNA	04060///Cytokine-cytokine receptor interaction+++04061///Viral protein interaction with cytokine and cytokine receptor+++04668///TNF signaling pathway+++05321///Inflammatory bowel disease (IBD)	Environmental Information Processing+++Human Diseases	Signaling molecules and interaction+++Signal transduction+++Immune disease	1.7759	0.000922	0.0033966
16193	'Il6'	mRNA	01521///EGFR tyrosine kinase inhibitor resistance+++01523///Antifolate resistance+++04060///Cytokine-cytokine receptor interaction+++04061///Viral protein interaction with cytokine and cytokine receptor+++04066///HIF-1 signaling pathway+++04068///FoxO signaling pathway+++04151///PI3K-Akt signaling pathway+++04218///Cellular senescence+++04620///Toll-like receptor signaling pathway+++04621///NOD-l…	Human Diseases+++Environmental Information Processing+++Cellular Processes+++Organismal Systems	Drug resistance: antineoplastic+++Signaling molecules and interaction+++Signal transduction+++Cell growth and death+++Immune system+++Endocrine and metabolic disease+++Neurodegenerative disease+++Infectious disease: bacterial+++Infectious disease: parasitic+++Infectious disease: viral+++Cancer: overview+++Immune disease+++Cardiovascular disease	3.89645	4.18e-08	3.03e-07
16195	'Il6st'	mRNA	04060///Cytokine-cytokine receptor interaction+++04061///Viral protein interaction with cytokine and cytokine receptor+++04550///Signaling pathways regulating pluripotency of stem cells+++04630///Jak-STAT signaling pathway+++04659///Th17 cell differentiation+++05167///Kaposi sarcoma-associated herpesvirus infection+++05200///Pathways in cancer+++05203///Viral carcinogenesis	Environmental Information Processing+++Cellular Processes+++Organismal Systems+++Human Diseases	Signaling molecules and interaction+++Cellular community - eukaryotes+++Signal transduction+++Immune system+++Infectious disease: viral+++Cancer: overview	1.46291	9.68e-140	3.16e-137
16323	'Inhba'	mRNA	04060///Cytokine-cytokine receptor interaction+++04350///TGF-beta signaling pathway+++04550///Signaling pathways regulating pluripotency of stem cells	Environmental Information Processing+++Cellular Processes	Signaling molecules and interaction+++Signal transduction+++Cellular community - eukaryotes	-1.64118	1.54e-57	1.2e-55
16403	'Itga6'	mRNA	04151///PI3K-Akt signaling pathway+++04510///Focal adhesion+++04512///ECM-receptor interaction+++04514///Cell adhesion molecules (CAMs)+++04640///Hematopoietic cell lineage+++04810///Regulation of actin cytoskeleton+++05145///Toxoplasmosis+++05165///Human papillomavirus infection+++05200///Pathways in cancer+++05222///Small cell lung cancer+++05410///Hypertrophic cardiomyopathy (HCM)+++05412///Ar…	Environmental Information Processing+++Cellular Processes+++Organismal Systems+++Human Diseases	Signal transduction+++Cellular community - eukaryotes+++Signaling molecules and interaction+++Immune system+++Cell motility+++Infectious disease: parasitic+++Infectious disease: viral+++Cancer: overview+++Cancer: specific types+++Cardiovascular disease	-1.37648	4.18e-49	2.6e-47
16414	'Itgb2'	mRNA	04015///Rap1 signaling pathway+++04145///Phagosome+++04390///Hippo signaling pathway+++04514///Cell adhesion molecules (CAMs)+++04610///Complement and coagulation cascades+++04650///Natural killer cell mediated cytotoxicity+++04670///Leukocyte transendothelial migration+++04810///Regulation of actin cytoskeleton+++05133///Pertussis+++05134///Legionellosis+++05140///Leishmaniasis+++05144///Malaria…	Environmental Information Processing+++Cellular Processes+++Organismal Systems+++Human Diseases	Signal transduction+++Transport and catabolism+++Signaling molecules and interaction+++Immune system+++Cell motility+++Infectious disease: bacterial+++Infectious disease: parasitic+++Infectious disease: viral+++Immune disease+++Cardiovascular disease	2.21674	3.56e-88	5.28e-86
16423	'Cd47'	mRNA	04512///ECM-receptor interaction	Environmental Information Processing	Signaling molecules and interaction	1.30139	3.99e-53	2.79e-51
16644	'Kng1'	mRNA	04022///cGMP-PKG signaling pathway+++04071///Sphingolipid signaling pathway+++04080///Neuroactive ligand-receptor interaction+++04610///Complement and coagulation cascades+++04750///Inflammatory mediator regulation of TRP channels+++04810///Regulation of actin cytoskeleton+++05142///Chagas disease (American trypanosomiasis)+++05143///African trypanosomiasis+++05200///Pathways in cancer	Environmental Information Processing+++Organismal Systems+++Cellular Processes+++Human Diseases	Signal transduction+++Signaling molecules and interaction+++Immune system+++Sensory system+++Cell motility+++Infectious disease: parasitic+++Cancer: overview	4.59875	0.00196862	0.00677507
16780	'Lamb3'	mRNA	04151///PI3K-Akt signaling pathway+++04510///Focal adhesion+++04512///ECM-receptor interaction+++05145///Toxoplasmosis+++05146///Amoebiasis+++05165///Human papillomavirus infection+++05200///Pathways in cancer+++05222///Small cell lung cancer	Environmental Information Processing+++Cellular Processes+++Human Diseases	Signal transduction+++Cellular community - eukaryotes+++Signaling molecules and interaction+++Infectious disease: parasitic+++Infectious disease: viral+++Cancer: overview+++Cancer: specific types	-1.54249	3.86e-09	3.13e-08
16782	'Lamc2'	mRNA	04151///PI3K-Akt signaling pathway+++04510///Focal adhesion+++04512///ECM-receptor interaction+++05145///Toxoplasmosis+++05146///Amoebiasis+++05165///Human papillomavirus infection+++05200///Pathways in cancer+++05222///Small cell lung cancer	Environmental Information Processing+++Cellular Processes+++Human Diseases	Signal transduction+++Cellular community - eukaryotes+++Signaling molecules and interaction+++Infectious disease: parasitic+++Infectious disease: viral+++Cancer: overview+++Cancer: specific types	1.33768	1.3e-24	3.21e-23
16819	'Lcn2'	mRNA	04657///IL-17 signaling pathway	Organismal Systems	Immune system	5.27196	0.00144865	0.0051281
16878	'Lif'	mRNA	04060///Cytokine-cytokine receptor interaction+++04550///Signaling pathways regulating pluripotency of stem cells+++04630///Jak-STAT signaling pathway+++04668///TNF signaling pathway	Environmental Information Processing+++Cellular Processes	Signaling molecules and interaction+++Cellular community - eukaryotes+++Signal transduction	2.11464	2.11e-58	1.69e-56
17060	'Blnk'	mRNA	04064///NF-kappa B signaling pathway+++04380///Osteoclast differentiation+++04662///B cell receptor signaling pathway+++05169///Epstein-Barr virus infection+++05340///Primary immunodeficiency	Environmental Information Processing+++Organismal Systems+++Human Diseases	Signal transduction+++Development and regeneration+++Immune system+++Infectious disease: viral+++Immune disease	1.84905	3.62e-50	2.34e-48
17082	'Il1rl1'	mRNA	04060///Cytokine-cytokine receptor interaction	Environmental Information Processing	Signaling molecules and interaction	2.69065	0	0
17087	'Ly96'	mRNA	04064///NF-kappa B signaling pathway+++04620///Toll-like receptor signaling pathway+++05133///Pertussis+++05145///Toxoplasmosis	Environmental Information Processing+++Organismal Systems+++Human Diseases	Signal transduction+++Immune system+++Infectious disease: bacterial+++Infectious disease: parasitic	1.17864	1.35e-10	1.27e-09
17951	'Naip5'	mRNA	04621///NOD-like receptor signaling pathway+++05130///Pathogenic Escherichia coli infection+++05131///Shigellosis+++05134///Legionellosis	Organismal Systems+++Human Diseases	Immune system+++Infectious disease: bacterial	1.06689	3.96e-08	2.89e-07
18033	'Nfkb1'	mRNA	01523///Antifolate resistance+++04010///MAPK signaling pathway+++04014///Ras signaling pathway+++04024///cAMP signaling pathway+++04062///Chemokine signaling pathway+++04064///NF-kappa B signaling pathway+++04066///HIF-1 signaling pathway+++04071///Sphingolipid signaling pathway+++04151///PI3K-Akt signaling pathway+++04210///Apoptosis+++04211///Longevity regulating pathway+++04218///Cellular sene…	Human Diseases+++Environmental Information Processing+++Organismal Systems+++Cellular Processes	Drug resistance: antineoplastic+++Signal transduction+++Immune system+++Cell growth and death+++Aging+++Development and regeneration+++Nervous system+++Endocrine system+++Endocrine and metabolic disease+++Substance dependence+++Infectious disease: bacterial+++Infectious disease: parasitic+++Infectious disease: viral+++Cancer: overview+++Cancer: specific types+++Immune disease+++Cardiovascular dis…	1.2648	8.02e-86	1.17e-83
18034	'Nfkb2'	mRNA	04010///MAPK signaling pathway+++04064///NF-kappa B signaling pathway+++04380///Osteoclast differentiation+++04625///C-type lectin receptor signaling pathway+++05134///Legionellosis+++05166///Human T-cell leukemia virus 1 infection+++05169///Epstein-Barr virus infection+++05200///Pathways in cancer+++05203///Viral carcinogenesis+++05224///Breast cancer	Environmental Information Processing+++Organismal Systems+++Human Diseases	Signal transduction+++Development and regeneration+++Immune system+++Infectious disease: bacterial+++Infectious disease: viral+++Cancer: overview+++Cancer: specific types	1.10019	1.22e-71	1.37e-69
18035	'Nfkbia'	mRNA	04024///cAMP signaling pathway+++04062///Chemokine signaling pathway+++04064///NF-kappa B signaling pathway+++04210///Apoptosis+++04380///Osteoclast differentiation+++04620///Toll-like receptor signaling pathway+++04621///NOD-like receptor signaling pathway+++04622///RIG-I-like receptor signaling pathway+++04623///Cytosolic DNA-sensing pathway+++04624///Toll and Imd signaling pathway+++04625///C-…	Environmental Information Processing+++Organismal Systems+++Cellular Processes+++Human Diseases	Signal transduction+++Immune system+++Cell growth and death+++Development and regeneration+++Nervous system+++Endocrine system+++Endocrine and metabolic disease+++Infectious disease: bacterial+++Infectious disease: parasitic+++Infectious disease: viral+++Cancer: overview+++Cancer: specific types	2.58477	0	0
18126	'Nos2'	mRNA	00220///Arginine biosynthesis+++00330///Arginine and proline metabolism+++04020///Calcium signaling pathway+++04066///HIF-1 signaling pathway+++04146///Peroxisome+++04371///Apelin signaling pathway+++04926///Relaxin signaling pathway+++05132///Salmonella infection+++05133///Pertussis+++05140///Leishmaniasis+++05142///Chagas disease (American trypanosomiasis)+++05145///Toxoplasmosis+++05146///Amoe…	Metabolism+++Environmental Information Processing+++Cellular Processes+++Organismal Systems+++Human Diseases	Amino acid metabolism+++Signal transduction+++Transport and catabolism+++Endocrine system+++Infectious disease: bacterial+++Infectious disease: parasitic+++Cancer: overview+++Cancer: specific types	9.45382	1.11e-65	1.1e-63
18128	'Notch1'	mRNA	01522///Endocrine resistance+++04320///Dorso-ventral axis formation+++04330///Notch signaling pathway+++04361///Axon regeneration+++04658///Th1 and Th2 cell differentiation+++04919///Thyroid hormone signaling pathway+++05020///Prion diseases+++05165///Human papillomavirus infection+++05200///Pathways in cancer+++05206///MicroRNAs in cancer+++05224///Breast cancer	Human Diseases+++Organismal Systems+++Environmental Information Processing	Drug resistance: antineoplastic+++Development and regeneration+++Signal transduction+++Immune system+++Endocrine system+++Neurodegenerative disease+++Infectious disease: viral+++Cancer: overview+++Cancer: specific types	-1.13378	2.58e-08	1.92e-07
18205	'Ntf3'	mRNA	04010///MAPK signaling pathway+++04014///Ras signaling pathway+++04151///PI3K-Akt signaling pathway+++04722///Neurotrophin signaling pathway	Environmental Information Processing+++Organismal Systems	Signal transduction+++Nervous system	3.07924	0.000124	0.000538
18414	'Osmr'	mRNA	04060///Cytokine-cytokine receptor interaction+++04151///PI3K-Akt signaling pathway+++04630///Jak-STAT signaling pathway	Environmental Information Processing	Signaling molecules and interaction+++Signal transduction	1.16519	4.86e-52	3.3e-50
18595	'Pdgfra'	mRNA	01521///EGFR tyrosine kinase inhibitor resistance+++04010///MAPK signaling pathway+++04014///Ras signaling pathway+++04015///Rap1 signaling pathway+++04020///Calcium signaling pathway+++04072///Phospholipase D signaling pathway+++04144///Endocytosis+++04151///PI3K-Akt signaling pathway+++04510///Focal adhesion+++04540///Gap junction+++04630///Jak-STAT signaling pathway+++04810///Regulation of act…	Human Diseases+++Environmental Information Processing+++Cellular Processes	Drug resistance: antineoplastic+++Signal transduction+++Transport and catabolism+++Cellular community - eukaryotes+++Cell motility+++Infectious disease: viral+++Cancer: overview+++Cancer: specific types	1.67742	1.63e-103	3.44e-101
18712	'Pim1'	mRNA	04630///Jak-STAT signaling pathway+++04933///AGE-RAGE signaling pathway in diabetic complications+++05200///Pathways in cancer+++05206///MicroRNAs in cancer+++05221///Acute myeloid leukemia	Environmental Information Processing+++Human Diseases	Signal transduction+++Endocrine and metabolic disease+++Cancer: overview+++Cancer: specific types	1.78517	1.98e-100	3.8e-98
192656	'Ripk2'	mRNA	04621///NOD-like receptor signaling pathway+++04722///Neurotrophin signaling pathway+++05131///Shigellosis+++05152///Tuberculosis	Organismal Systems+++Human Diseases	Immune system+++Nervous system+++Infectious disease: bacterial	1.09366	6.14e-50	3.96e-48
19698	'Relb'	mRNA	04010///MAPK signaling pathway+++04064///NF-kappa B signaling pathway+++04380///Osteoclast differentiation+++04625///C-type lectin receptor signaling pathway+++05166///Human T-cell leukemia virus 1 infection+++05169///Epstein-Barr virus infection	Environmental Information Processing+++Organismal Systems+++Human Diseases	Signal transduction+++Development and regeneration+++Immune system+++Infectious disease: viral	2.22479	1.55e-85	2.23e-83
20292	'Ccl11'	mRNA	04060///Cytokine-cytokine receptor interaction+++04061///Viral protein interaction with cytokine and cytokine receptor+++04062///Chemokine signaling pathway+++04657///IL-17 signaling pathway+++05310///Asthma	Environmental Information Processing+++Organismal Systems+++Human Diseases	Signaling molecules and interaction+++Immune system+++Immune disease	2.91005	1.34e-05	6.85e-05
20295	'Ccl17'	mRNA	04060///Cytokine-cytokine receptor interaction+++04061///Viral protein interaction with cytokine and cytokine receptor+++04062///Chemokine signaling pathway+++04625///C-type lectin receptor signaling pathway+++04657///IL-17 signaling pathway	Environmental Information Processing+++Organismal Systems	Signaling molecules and interaction+++Immune system	3.66694	0.000978	0.00358466
20296	'Ccl2'	mRNA	04060///Cytokine-cytokine receptor interaction+++04061///Viral protein interaction with cytokine and cytokine receptor+++04062///Chemokine signaling pathway+++04621///NOD-like receptor signaling pathway+++04657///IL-17 signaling pathway+++04668///TNF signaling pathway+++04933///AGE-RAGE signaling pathway in diabetic complications+++05135///Yersinia infection+++05142///Chagas disease (American try…	Environmental Information Processing+++Organismal Systems+++Human Diseases	Signaling molecules and interaction+++Immune system+++Signal transduction+++Endocrine and metabolic disease+++Infectious disease: bacterial+++Infectious disease: parasitic+++Infectious disease: viral+++Immune disease+++Cardiovascular disease	4.02992	0	0
20301	'Ccl27a'	mRNA	04060///Cytokine-cytokine receptor interaction+++04061///Viral protein interaction with cytokine and cytokine receptor+++04062///Chemokine signaling pathway	Environmental Information Processing+++Organismal Systems	Signaling molecules and interaction+++Immune system	1.20111	4.72e-07	2.98e-06
20302	'Ccl3'	mRNA	04060///Cytokine-cytokine receptor interaction+++04061///Viral protein interaction with cytokine and cytokine receptor+++04062///Chemokine signaling pathway+++04620///Toll-like receptor signaling pathway+++05132///Salmonella infection+++05142///Chagas disease (American trypanosomiasis)+++05163///Human cytomegalovirus infection+++05323///Rheumatoid arthritis	Environmental Information Processing+++Organismal Systems+++Human Diseases	Signaling molecules and interaction+++Immune system+++Infectious disease: bacterial+++Infectious disease: parasitic+++Infectious disease: viral+++Immune disease	6.18324	1.52e-08	1.16e-07
20304	'Ccl5'	mRNA	04060///Cytokine-cytokine receptor interaction+++04061///Viral protein interaction with cytokine and cytokine receptor+++04062///Chemokine signaling pathway+++04620///Toll-like receptor signaling pathway+++04621///NOD-like receptor signaling pathway+++04623///Cytosolic DNA-sensing pathway+++04668///TNF signaling pathway+++05020///Prion diseases+++05120///Epithelial cell signaling in Helicobacter …	Environmental Information Processing+++Organismal Systems+++Human Diseases	Signaling molecules and interaction+++Immune system+++Signal transduction+++Neurodegenerative disease+++Infectious disease: bacterial+++Infectious disease: parasitic+++Infectious disease: viral+++Immune disease	5.04829	0	0
20306	'Ccl7'	mRNA	04060///Cytokine-cytokine receptor interaction+++04061///Viral protein interaction with cytokine and cytokine receptor+++04062///Chemokine signaling pathway+++04657///IL-17 signaling pathway	Environmental Information Processing+++Organismal Systems	Signaling molecules and interaction+++Immune system	3.09234	0	0
20307	'Ccl8'	mRNA	04060///Cytokine-cytokine receptor interaction+++04061///Viral protein interaction with cytokine and cytokine receptor+++04062///Chemokine signaling pathway	Environmental Information Processing+++Organismal Systems	Signaling molecules and interaction+++Immune system	4.79084	5.22e-76	6.2e-74
20311	'Cxcl5'	mRNA	04060///Cytokine-cytokine receptor interaction+++04061///Viral protein interaction with cytokine and cytokine receptor+++04062///Chemokine signaling pathway+++04657///IL-17 signaling pathway+++04668///TNF signaling pathway+++05133///Pertussis+++05323///Rheumatoid arthritis	Environmental Information Processing+++Organismal Systems+++Human Diseases	Signaling molecules and interaction+++Immune system+++Signal transduction+++Infectious disease: bacterial+++Immune disease	4.85346	0	0
20750	'Spp1'	mRNA	04151///PI3K-Akt signaling pathway+++04371///Apelin signaling pathway+++04510///Focal adhesion+++04512///ECM-receptor interaction+++04620///Toll-like receptor signaling pathway+++04929///GnRH secretion+++05165///Human papillomavirus infection	Environmental Information Processing+++Cellular Processes+++Organismal Systems+++Human Diseases	Signal transduction+++Cellular community - eukaryotes+++Signaling molecules and interaction+++Immune system+++Endocrine system+++Infectious disease: viral	1.1552	9.74e-98	1.81e-95
20847	'Stat2'	mRNA	04062///Chemokine signaling pathway+++04217///Necroptosis+++04380///Osteoclast differentiation+++04621///NOD-like receptor signaling pathway+++04625///C-type lectin receptor signaling pathway+++04630///Jak-STAT signaling pathway+++05160///Hepatitis C+++05161///Hepatitis B+++05162///Measles+++05164///Influenza A+++05165///Human papillomavirus infection+++05167///Kaposi sarcoma-associated herpesvir…	Organismal Systems+++Cellular Processes+++Environmental Information Processing+++Human Diseases	Immune system+++Cell growth and death+++Development and regeneration+++Signal transduction+++Infectious disease: viral+++Cancer: overview	1.286	2.23e-66	2.3e-64
212398	'Frat2'	mRNA	04310///Wnt signaling pathway+++05200///Pathways in cancer+++05224///Breast cancer+++05225///Hepatocellular carcinoma+++05226///Gastric cancer	Environmental Information Processing+++Human Diseases	Signal transduction+++Cancer: overview+++Cancer: specific types	1.32667	9.29e-14	1.15e-12
21898	'Tlr4'	mRNA	04064///NF-kappa B signaling pathway+++04066///HIF-1 signaling pathway+++04145///Phagosome+++04151///PI3K-Akt signaling pathway+++04217///Necroptosis+++04620///Toll-like receptor signaling pathway+++04621///NOD-like receptor signaling pathway+++05130///Pathogenic Escherichia coli infection+++05131///Shigellosis+++05132///Salmonella infection+++05133///Pertussis+++05134///Legionellosis+++05135///Y…	Environmental Information Processing+++Cellular Processes+++Organismal Systems+++Human Diseases	Signal transduction+++Transport and catabolism+++Cell growth and death+++Immune system+++Infectious disease: bacterial+++Infectious disease: parasitic+++Infectious disease: viral+++Cancer: overview+++Immune disease	1.71711	1.07e-103	2.3e-101
21923	'Tnc'	mRNA	04151///PI3K-Akt signaling pathway+++04510///Focal adhesion+++04512///ECM-receptor interaction+++05165///Human papillomavirus infection+++05206///MicroRNAs in cancer	Environmental Information Processing+++Cellular Processes+++Human Diseases	Signal transduction+++Cellular community - eukaryotes+++Signaling molecules and interaction+++Infectious disease: viral+++Cancer: overview	-1.38792	2.53e-11	2.56e-10
21942	'Tnfrsf9'	mRNA	04060///Cytokine-cytokine receptor interaction	Environmental Information Processing	Signaling molecules and interaction	3.00387	7.76e-165	3.36e-162
21944	'Tnfsf12'	mRNA	04060///Cytokine-cytokine receptor interaction	Environmental Information Processing	Signaling molecules and interaction	1.07025	2.16e-21	4.53e-20
22029	'Traf1'	mRNA	04064///NF-kappa B signaling pathway+++04210///Apoptosis+++04668///TNF signaling pathway+++05200///Pathways in cancer+++05202///Transcriptional misregulation in cancer+++05203///Viral carcinogenesis+++05222///Small cell lung cancer	Environmental Information Processing+++Cellular Processes+++Human Diseases	Signal transduction+++Cell growth and death+++Cancer: overview+++Cancer: specific types	2.7197	1.2e-10	1.14e-09
22030	'Traf2'	mRNA	04010///MAPK signaling pathway+++04064///NF-kappa B signaling pathway+++04071///Sphingolipid signaling pathway+++04141///Protein processing in endoplasmic reticulum+++04210///Apoptosis+++04217///Necroptosis+++04380///Osteoclast differentiation+++04621///NOD-like receptor signaling pathway+++04622///RIG-I-like receptor signaling pathway+++04657///IL-17 signaling pathway+++04668///TNF signaling pat…	Environmental Information Processing+++Genetic Information Processing+++Cellular Processes+++Organismal Systems+++Human Diseases	Signal transduction+++Folding, sorting and degradation+++Cell growth and death+++Development and regeneration+++Immune system+++Endocrine system+++Endocrine and metabolic disease+++Infectious disease: bacterial+++Infectious disease: viral+++Cancer: overview+++Cancer: specific types	1.00609	6.2e-25	1.56e-23
22329	'Vcam1'	mRNA	04064///NF-kappa B signaling pathway+++04514///Cell adhesion molecules (CAMs)+++04668///TNF signaling pathway+++04670///Leukocyte transendothelial migration+++04933///AGE-RAGE signaling pathway in diabetic complications+++05143///African trypanosomiasis+++05144///Malaria+++05418///Fluid shear stress and atherosclerosis	Environmental Information Processing+++Organismal Systems+++Human Diseases	Signal transduction+++Signaling molecules and interaction+++Immune system+++Endocrine and metabolic disease+++Infectious disease: parasitic+++Cardiovascular disease	2.58087	4.75e-280	3.16e-277
226691	'Ifi207'	mRNA	04621///NOD-like receptor signaling pathway	Organismal Systems	Immune system	1.03575	9.62e-05	0.000425
229898	'Gbp5'	mRNA	04621///NOD-like receptor signaling pathway	Organismal Systems	Immune system	2.42057	0.0170603	0.0472731
229900	'Gbp7'	mRNA	04621///NOD-like receptor signaling pathway	Organismal Systems	Immune system	2.41845	3.7e-09	3e-08
230073	'Ddx58'	mRNA	04064///NF-kappa B signaling pathway+++04622///RIG-I-like receptor signaling pathway+++04623///Cytosolic DNA-sensing pathway+++05160///Hepatitis C+++05161///Hepatitis B+++05162///Measles+++05164///Influenza A+++05168///Herpes simplex virus 1 infection+++05169///Epstein-Barr virus infection	Environmental Information Processing+++Organismal Systems+++Human Diseases	Signal transduction+++Immune system+++Infectious disease: viral	1.53003	1.03e-61	9.21e-60
23882	'Gadd45g'	mRNA	04010///MAPK signaling pathway+++04068///FoxO signaling pathway+++04110///Cell cycle+++04115///p53 signaling pathway+++04210///Apoptosis+++04218///Cellular senescence+++05169///Epstein-Barr virus infection+++05200///Pathways in cancer+++05202///Transcriptional misregulation in cancer+++05210///Colorectal cancer+++05212///Pancreatic cancer+++05213///Endometrial cancer+++05214///Glioma+++05216///Th…	Environmental Information Processing+++Cellular Processes+++Human Diseases	Signal transduction+++Cell growth and death+++Infectious disease: viral+++Cancer: overview+++Cancer: specific types	-1.78464	7.23e-71	8.03e-69
24088	'Tlr2'	mRNA	04145///Phagosome+++04151///PI3K-Akt signaling pathway+++04620///Toll-like receptor signaling pathway+++05134///Legionellosis+++05140///Leishmaniasis+++05142///Chagas disease (American trypanosomiasis)+++05144///Malaria+++05145///Toxoplasmosis+++05146///Amoebiasis+++05152///Tuberculosis+++05161///Hepatitis B+++05162///Measles+++05168///Herpes simplex virus 1 infection+++05169///Epstein-Barr virus…	Cellular Processes+++Environmental Information Processing+++Organismal Systems+++Human Diseases	Transport and catabolism+++Signal transduction+++Immune system+++Infectious disease: bacterial+++Infectious disease: parasitic+++Infectious disease: viral+++Cancer: overview+++Immune disease	3.39616	0	0
246727	'Oas3'	mRNA	04621///NOD-like receptor signaling pathway+++05160///Hepatitis C+++05162///Measles+++05164///Influenza A+++05168///Herpes simplex virus 1 infection+++05169///Epstein-Barr virus infection	Organismal Systems+++Human Diseases	Immune system+++Infectious disease: viral	2.14796	1.23e-58	9.96e-57
246728	'Oas2'	mRNA	04621///NOD-like receptor signaling pathway+++05160///Hepatitis C+++05162///Measles+++05164///Influenza A+++05168///Herpes simplex virus 1 infection+++05169///Epstein-Barr virus infection	Organismal Systems+++Human Diseases	Immune system+++Infectious disease: viral	5.52365	2.38e-30	7.86e-29
246730	'Oas1a'	mRNA	04621///NOD-like receptor signaling pathway+++05160///Hepatitis C+++05162///Measles+++05164///Influenza A+++05168///Herpes simplex virus 1 infection+++05169///Epstein-Barr virus infection	Organismal Systems+++Human Diseases	Immune system+++Infectious disease: viral	1.84391	1.55e-20	3.03e-19
257632	'Nod2'	mRNA	04621///NOD-like receptor signaling pathway+++04668///TNF signaling pathway+++05152///Tuberculosis+++05321///Inflammatory bowel disease (IBD)	Organismal Systems+++Environmental Information Processing+++Human Diseases	Immune system+++Signal transduction+++Infectious disease: bacterial+++Immune disease	2.54394	0.000235	0.000966
26410	'Map3k8'	mRNA	04010///MAPK signaling pathway+++04620///Toll-like receptor signaling pathway+++04660///T cell receptor signaling pathway+++04668///TNF signaling pathway	Environmental Information Processing+++Organismal Systems	Signal transduction+++Immune system	1.92915	4.73e-13	5.53e-12
26427	'Creb3l1'	mRNA	04022///cGMP-PKG signaling pathway+++04024///cAMP signaling pathway+++04151///PI3K-Akt signaling pathway+++04152///AMPK signaling pathway+++04211///Longevity regulating pathway+++04261///Adrenergic signaling in cardiomyocytes+++04668///TNF signaling pathway+++04714///Thermogenesis+++04725///Cholinergic synapse+++04728///Dopaminergic synapse+++04911///Insulin secretion+++04915///Estrogen signaling…	Environmental Information Processing+++Organismal Systems+++Human Diseases	Signal transduction+++Aging+++Circulatory system+++Environmental adaptation+++Nervous system+++Endocrine system+++Endocrine and metabolic disease+++Excretory system+++Neurodegenerative disease+++Substance dependence+++Infectious disease: viral+++Cancer: overview+++Cancer: specific types	-1.79746	6.44e-13	7.47e-12
319480	'Itga11'	mRNA	04151///PI3K-Akt signaling pathway+++04510///Focal adhesion+++04512///ECM-receptor interaction+++04810///Regulation of actin cytoskeleton+++05165///Human papillomavirus infection+++05410///Hypertrophic cardiomyopathy (HCM)+++05412///Arrhythmogenic right ventricular cardiomyopathy (ARVC)+++05414///Dilated cardiomyopathy (DCM)	Environmental Information Processing+++Cellular Processes+++Human Diseases	Signal transduction+++Cellular community - eukaryotes+++Signaling molecules and interaction+++Cell motility+++Infectious disease: viral+++Cardiovascular disease	-2.00414	7.93e-09	6.24e-08
320207	'Pik3r5'	mRNA	04022///cGMP-PKG signaling pathway+++04062///Chemokine signaling pathway+++04072///Phospholipase D signaling pathway+++04151///PI3K-Akt signaling pathway+++04261///Adrenergic signaling in cardiomyocytes+++04371///Apelin signaling pathway+++04611///Platelet activation+++04725///Cholinergic synapse+++04921///Oxytocin signaling pathway+++05145///Toxoplasmosis+++05167///Kaposi sarcoma-associated herp…	Environmental Information Processing+++Organismal Systems+++Human Diseases	Signal transduction+++Immune system+++Circulatory system+++Nervous system+++Endocrine system+++Infectious disease: parasitic+++Infectious disease: viral	1.80929	0.00340053	0.0111223
320910	'Itgb8'	mRNA	04151///PI3K-Akt signaling pathway+++04510///Focal adhesion+++04512///ECM-receptor interaction+++04514///Cell adhesion molecules (CAMs)+++04810///Regulation of actin cytoskeleton+++05165///Human papillomavirus infection+++05410///Hypertrophic cardiomyopathy (HCM)+++05412///Arrhythmogenic right ventricular cardiomyopathy (ARVC)+++05414///Dilated cardiomyopathy (DCM)	Environmental Information Processing+++Cellular Processes+++Human Diseases	Signal transduction+++Cellular community - eukaryotes+++Signaling molecules and interaction+++Cell motility+++Infectious disease: viral+++Cardiovascular disease	2.25143	2.21e-19	4.06e-18
385643	'Kng2'	mRNA	04022///cGMP-PKG signaling pathway+++04071///Sphingolipid signaling pathway+++04080///Neuroactive ligand-receptor interaction+++04610///Complement and coagulation cascades+++04750///Inflammatory mediator regulation of TRP channels+++04810///Regulation of actin cytoskeleton+++05142///Chagas disease (American trypanosomiasis)+++05143///African trypanosomiasis+++05200///Pathways in cancer	Environmental Information Processing+++Organismal Systems+++Cellular Processes+++Human Diseases	Signal transduction+++Signaling molecules and interaction+++Immune system+++Sensory system+++Cell motility+++Infectious disease: parasitic+++Cancer: overview	4.53247	4.15e-35	1.71e-33
50931	'Il27ra'	mRNA	04060///Cytokine-cytokine receptor interaction+++04630///Jak-STAT signaling pathway+++04659///Th17 cell differentiation	Environmental Information Processing+++Organismal Systems	Signaling molecules and interaction+++Signal transduction+++Immune system	2.46267	1.21e-08	9.34e-08
53859	'Map3k14'	mRNA	04010///MAPK signaling pathway+++04064///NF-kappa B signaling pathway+++04210///Apoptosis+++04380///Osteoclast differentiation+++04625///C-type lectin receptor signaling pathway+++04660///T cell receptor signaling pathway+++04668///TNF signaling pathway+++04672///Intestinal immune network for IgA production+++05120///Epithelial cell signaling in Helicobacter pylori infection+++05166///Human T-cel…	Environmental Information Processing+++Cellular Processes+++Organismal Systems+++Human Diseases	Signal transduction+++Cell growth and death+++Development and regeneration+++Immune system+++Infectious disease: bacterial+++Infectious disease: viral	-1.24954	1.57e-25	4.12e-24
21926	Tnf	mRNA	04060///Cytokine-cytokine receptor interaction+++04061///Viral protein interaction with cytokine and cytokine receptor+++04062///Chemokine signaling pathway+++04621///NOD-like receptor signaling pathway+++04657///IL-17 signaling pathway+++04668///TNF signaling pathway+++04933///AGE-RAGE signaling pathway in diabetic complications+++05135///Yersinia infection+++05142///Chagas disease (American try…	Environmental Information Processing+++Organismal Systems+++Human Diseases	Signaling molecules and interaction+++Immune system+++Signal transduction+++Endocrine and metabolic disease+++Infectious disease: bacterial+++Infectious disease: parasitic+++Infectious disease: viral+++Immune disease+++Cardiovascular disease	1.73697	0.0447602	0.0210012
53978	'Lpar2'	mRNA	04015///Rap1 signaling pathway+++04072///Phospholipase D signaling pathway+++04080///Neuroactive ligand-receptor interaction+++04151///PI3K-Akt signaling pathway+++04810///Regulation of actin cytoskeleton+++05130///Pathogenic Escherichia coli infection+++05200///Pathways in cancer	Environmental Information Processing+++Cellular Processes+++Human Diseases	Signal transduction+++Signaling molecules and interaction+++Cell motility+++Infectious disease: bacterial+++Cancer: overview	1.02989	1.16e-09	9.97e-09
54721	'Tyk2'	mRNA	04217///Necroptosis+++04380///Osteoclast differentiation+++04621///NOD-like receptor signaling pathway+++04630///Jak-STAT signaling pathway+++04658///Th1 and Th2 cell differentiation+++04659///Th17 cell differentiation+++05145///Toxoplasmosis+++05160///Hepatitis C+++05161///Hepatitis B+++05162///Measles+++05164///Influenza A+++05165///Human papillomavirus infection+++05167///Kaposi sarcoma-associ…	Cellular Processes+++Organismal Systems+++Environmental Information Processing+++Human Diseases	Cell growth and death+++Development and regeneration+++Immune system+++Signal transduction+++Infectious disease: parasitic+++Infectious disease: viral	1.43883	5.86e-62	5.32e-60
55932	'Gbp3'	mRNA	04621///NOD-like receptor signaling pathway	Organismal Systems	Immune system	2.47894	1.32e-61	1.16e-59
56489	'Ikbke'	mRNA	04620///Toll-like receptor signaling pathway+++04621///NOD-like receptor signaling pathway+++04622///RIG-I-like receptor signaling pathway+++04623///Cytosolic DNA-sensing pathway+++04625///C-type lectin receptor signaling pathway+++04657///IL-17 signaling pathway+++05160///Hepatitis C+++05161///Hepatitis B+++05162///Measles+++05164///Influenza A+++05165///Human papillomavirus infection+++05167///…	Organismal Systems+++Human Diseases	Immune system+++Infectious disease: viral	1.03753	2.32e-15	3.26e-14
56615	'Mgst1'	mRNA	00480///Glutathione metabolism+++00980///Metabolism of xenobiotics by cytochrome P450+++00982///Drug metabolism - cytochrome P450+++00983///Drug metabolism - other enzymes+++01524///Platinum drug resistance+++04212///Longevity regulating pathway - worm+++05200///Pathways in cancer+++05204///Chemical carcinogenesis+++05225///Hepatocellular carcinoma+++05418///Fluid shear stress and atherosclerosis	Metabolism+++Human Diseases+++Organismal Systems	Metabolism of other amino acids+++Xenobiotics biodegradation and metabolism+++Drug resistance: antineoplastic+++Aging+++Cancer: overview+++Cancer: specific types+++Cardiovascular disease	2.4718	6.32e-103	1.29e-100
56636	'Fgf21'	mRNA	04010///MAPK signaling pathway+++04014///Ras signaling pathway+++04015///Rap1 signaling pathway+++04151///PI3K-Akt signaling pathway+++04714///Thermogenesis+++04810///Regulation of actin cytoskeleton+++05200///Pathways in cancer+++05218///Melanoma+++05224///Breast cancer+++05226///Gastric cancer	Environmental Information Processing+++Organismal Systems+++Cellular Processes+++Human Diseases	Signal transduction+++Environmental adaptation+++Cell motility+++Cancer: overview+++Cancer: specific types	-1.95475	0.00169308	0.00589823
57265	'Fzd2'	mRNA	04150///mTOR signaling pathway+++04310///Wnt signaling pathway+++04390///Hippo signaling pathway+++04550///Signaling pathways regulating pluripotency of stem cells+++04916///Melanogenesis+++04934///Cushing syndrome+++05165///Human papillomavirus infection+++05200///Pathways in cancer+++05205///Proteoglycans in cancer+++05217///Basal cell carcinoma+++05224///Breast cancer+++05225///Hepatocellular …	Environmental Information Processing+++Cellular Processes+++Organismal Systems+++Human Diseases	Signal transduction+++Cellular community - eukaryotes+++Endocrine system+++Endocrine and metabolic disease+++Infectious disease: viral+++Cancer: overview+++Cancer: specific types	-1.31381	1.26e-67	1.33e-65
57349	'Ppbp'	mRNA	04060///Cytokine-cytokine receptor interaction+++04061///Viral protein interaction with cytokine and cytokine receptor+++04062///Chemokine signaling pathway	Environmental Information Processing+++Organismal Systems	Signaling molecules and interaction+++Immune system	1.93684	2.59e-10	2.36e-09
57436	'Gabarapl1'	mRNA	04068///FoxO signaling pathway+++04136///Autophagy - other+++04137///Mitophagy - animal+++04140///Autophagy - animal+++04212///Longevity regulating pathway - worm+++04371///Apelin signaling pathway+++04621///NOD-like receptor signaling pathway+++04727///GABAergic synapse+++05131///Shigellosis+++05167///Kaposi sarcoma-associated herpesvirus infection	Environmental Information Processing+++Cellular Processes+++Organismal Systems+++Human Diseases	Signal transduction+++Transport and catabolism+++Aging+++Immune system+++Nervous system+++Infectious disease: bacterial+++Infectious disease: viral	1.04254	1.66e-30	5.51e-29
20309	Il8	mRNA	04060///Cytokine-cytokine receptor interaction+++04061///Viral protein interaction with cytokine and cytokine receptor+++04062///Chemokine signaling pathway+++04621///NOD-like receptor signaling pathway+++04657///IL-17 signaling pathway+++04668///TNF signaling pathway+++04933///AGE-RAGE signaling pathway in diabetic complications+++05135///Yersinia infection+++05142///Chagas disease (American try…	Environmental Information Processing+++Organismal Systems+++Human Diseases	Signaling molecules and interaction+++Immune system+++Signal transduction+++Endocrine and metabolic disease+++Infectious disease: bacterial+++Infectious disease: parasitic+++Infectious disease: viral+++Immune disease+++Cardiovascular disease	1.11548	0.0456091	0.0214366
67526	'Atg12'	mRNA	04068///FoxO signaling pathway+++04136///Autophagy - other+++04140///Autophagy - animal+++04621///NOD-like receptor signaling pathway+++04622///RIG-I-like receptor signaling pathway+++05131///Shigellosis	Environmental Information Processing+++Cellular Processes+++Organismal Systems+++Human Diseases	Signal transduction+++Transport and catabolism+++Immune system+++Infectious disease: bacterial	1.06479	4.98e-46	2.81e-44
68214	'Gsto2'	mRNA	00480///Glutathione metabolism+++00980///Metabolism of xenobiotics by cytochrome P450+++00982///Drug metabolism - cytochrome P450+++00983///Drug metabolism - other enzymes+++01524///Platinum drug resistance+++04212///Longevity regulating pathway - worm+++05200///Pathways in cancer+++05204///Chemical carcinogenesis+++05225///Hepatocellular carcinoma+++05418///Fluid shear stress and atherosclerosis	Metabolism+++Human Diseases+++Organismal Systems	Metabolism of other amino acids+++Xenobiotics biodegradation and metabolism+++Drug resistance: antineoplastic+++Aging+++Cancer: overview+++Cancer: specific types+++Cardiovascular disease	2.06477	1.06e-05	5.47e-05
69583	'Tnfsf13'	mRNA	04060///Cytokine-cytokine receptor interaction+++04672///Intestinal immune network for IgA production+++05323///Rheumatoid arthritis	Environmental Information Processing+++Organismal Systems+++Human Diseases	Signaling molecules and interaction+++Immune system+++Immune disease	2.64821	3.99e-32	1.44e-30
81877	'Tnxb'	mRNA	04151///PI3K-Akt signaling pathway+++04510///Focal adhesion+++04512///ECM-receptor interaction+++05165///Human papillomavirus infection+++05206///MicroRNAs in cancer	Environmental Information Processing+++Cellular Processes+++Human Diseases	Signal transduction+++Cellular community - eukaryotes+++Signaling molecules and interaction+++Infectious disease: viral+++Cancer: overview	1.18912	1.38e-38	6.38e-37
93672	'Il24'	mRNA	04060///Cytokine-cytokine receptor interaction+++04061///Viral protein interaction with cytokine and cytokine receptor+++04630///Jak-STAT signaling pathway	Environmental Information Processing	Signaling molecules and interaction+++Signal transduction	-1.72578	8.46e-05	0.000378
94216	'Col4a6'	mRNA	04151///PI3K-Akt signaling pathway+++04510///Focal adhesion+++04512///ECM-receptor interaction+++04926///Relaxin signaling pathway+++04933///AGE-RAGE signaling pathway in diabetic complications+++04974///Protein digestion and absorption+++05146///Amoebiasis+++05165///Human papillomavirus infection+++05200///Pathways in cancer+++05222///Small cell lung cancer	Environmental Information Processing+++Cellular Processes+++Organismal Systems+++Human Diseases	Signal transduction+++Cellular community - eukaryotes+++Signaling molecules and interaction+++Endocrine system+++Endocrine and metabolic disease+++Digestive system+++Infectious disease: parasitic+++Infectious disease: viral+++Cancer: overview+++Cancer: specific types	1.137	1.03e-79	1.31e-77
